# Supplementary material for: An HFman Probe-Based Multiplex Reverse Transcription Loop-Mediated Isothermal Amplification Assay for Simultaneous Detection of Hantaan and Seoul Viruses
Source: Diagnostics (Basel). 2022 Aug 10;12(8):1925. doi: 10.3390/diagnostics12081925 (PMC9406646; doi:10.3390/diagnostics12081925)
Supplement: Supplementary file 1 [file diagnostics-12-01925-s001.zip]

Archive with 1 entries (1 files):
- diagnostics-1836368-supplementary.pdf
